# Supplementary material for: Three QTL from Oryza meridionalis Could Improve Panicle Architecture in Asian Cultivated Rice
Source: Rice (N Y). 2023 May 2;16:22. doi: 10.1186/s12284-023-00640-5 (PMC10154444; doi:10.1186/s12284-023-00640-5)
Supplement: Supplementary file 6 — Additional file 6: Table S1. Mean performance of the plant height and panicle architecture trait of the nine genotypes in NIL-F2 population from the cross between NIL-ep4.2 and NIL-dep7. [file 12284_2023_640_MOESM6_ESM.xlsx]

## Sheet: Supplementary Table 1
Supplementary Table 1 Mean performance of the plant height and panicle architecture trait of the nine genotypes in NIL-F2 population from the cross between NIL-ep4.2 and NIL-dep7
EP4.2 genotype (RM470)	DEP7 genotype (RM24684)	Traits
		PH(cm)	PL(cm)	NPB	NSB	GNPP	GL(mm)	GW(mm)	TGW(g)
D	D	121.9±6.61A	24.75±0.4A	15.87±1.22BCD	28.12±4.73BCDE	158.03±21.63C	8.49±0.08AB	2.8±0.05AB	26.81±0.59AB
	H	117.27±4.08ABC	23.87±0.62AB	16.73±1BC	34.54±3.25ABC	184.53±13.07AB	8.56±0.11A	2.81±0.05AB	26.93±1.47AB
	M	119.64±3.85AB	24.72±0.4A	18.77±0.83A	39.53±5.01A	210.82±18.76A	8.58±0.1A	2.85±0.03A	27.21±0.88A
H	D	117.07±6.24ABC	23.84±0.61AB	15.31±1.2DE	27.02±6.74CDE	158.73±19.46C	8.46±0.13AB	2.81±0.04AB	25.63±1BC
	H	119.18±5.54AB	23.82±0.76AB	16.13±1.01BCD	30.21±6.1BCD	167.4±23.15BC	8.49±0.13AB	2.82±0.03AB	26.05±1.11ABC
	M	118.4±4.6AB	23.1±1.01B	16.91±1.29B	34.2±9ABCD	191.02±32.65AB	8.57±0.12A	2.84±0.04AB	26.01±1.14ABC
M	D	113±4BC	20.78±0.89C	14.43±0.74E	22.57±5.3E	132.24±14.43D	8.35±0.08B	2.83±0.02AB	24.8±0.82C
	H	113.29±4.18BC	20.68±1.03C	15.36±1.18CDE	26.57±3.59DE	153.88±15.3CD	8.41±0.15B	2.79±0.05B	25.59±1.38BC
	M	111.8±6.57C	23.95±0.36AB	16.33±1.05BCD	35.06±6.92AB	195.73±22.26A	8.47±0.09AB	2.82±0.03AB	24.88±1.14C
D, homozygosity for the DJY1 allele; H, heterozygosity; M, homozygosity for the O. meridionalis allele; PH, plant height; PN, panicle number per plant; PL, panicle length; NPB, the number of primary branches; NSB, the number of secondary branches; GNPP, grain number per panicle; GL, grain length; GW, grain width; TGW, 1000 grains weight. All multiple comparisons were made at the 1 % level.
