# Supplementary material for: Three QTL from Oryza meridionalis Could Improve Panicle Architecture in Asian Cultivated Rice
Source: Rice (N Y). 2023 May 2;16:22. doi: 10.1186/s12284-023-00640-5 (PMC10154444; doi:10.1186/s12284-023-00640-5)
Supplement: Supplementary file 7 — Additional file 7: Table S2. Mean performance of the plant height and panicle architecture trait of the nine genotypes in NIL-F2 population from the cross between NIL-ep4.2 and NIL-dep8. [file 12284_2023_640_MOESM7_ESM.xlsx]

## Sheet: Supplementary Table 2
Supplementary Table 2 Mean performance of the plant height and panicle architecture trait of the nine genotypes in NIL-F2 population from the cross between NIL-ep4.2 and NIL-dep8
EP4.2 genotype (RM470)	DEP8 genotype (RM8018)	Traits
		PH(cm)	PL(cm)	NPB	NSB	GNPP	GL(mm)	GW(mm)	TGW(g)
D	D	122.5±8.69AB	24.72±1.08A	14.95±0.83BC	28.19±2.46A	158.86±13.25BC	8.5±0.15A	2.76±0.07A	26.26±0.86A
	H	123.11±7.12A	24.64±1.32A	18.06±1.5A	33.16±9.84A	188.43±29.07AB	8.39±0.19A	2.79±0.06A	25.42±1.43A
	M	121.62±8.09AB	23.79±1.45AB	18±1.47A	32.56±10.08A	188.41±32.42AB	8.16±0.17B	2.72±0.07A	24.12±1.66A
H	D	112.5±4.42B	22.56±0.98B	14.76±1.01C	23.95±4.8A	143.81±16.64C	8.38±0.11A	2.76±0.06A	24.32±1.33A
	H	115.79±7.09AB	23.65±1.18AB	15.93±1.44BC	27.1±5.65A	164.43±25.9ABC	8.39±0.19A	2.78±0.1A	24.45±2.07A
	M	121.5±3.54AB	23.72±0.54AB	16.83±0.71AB	36.5±1.17A	182±8.02ABC	8.16±0.04B	2.81±0.06A	24.85±0.44A
M	D	116.75±5.27AB	23.49±1.18AB	15.35±0.96BC	24.01±5.79A	146.97±18.81BC	8.54±0.18A	2.82±0.07A	25.76±2.2A
	H	119.34±7.05AB	24.19±1.66AB	16.64±1.43ABC	32.21±9.48A	180.21±33.84ABC	8.44±0.16A	2.8±0.07A	25.31±1.68A
	M	122.14±7.03AB	24.09±1.5AB	18.02±1.54A	35.75±9.74A	202.56±34.18A	8.32±0.15AB	2.78±0.05A	24.63±1.28A
D, homozygosity for the DJY1 allele; H, heterozygosity; M, homozygosity for the O. meridionalis allele; PH, plant height; PN, panicle number per plant; PL, panicle length; NPB, the number of primary branches; NSB, the number of secondary branches; GNPP, grain number per panicle; GL, grain length; GW, grain width; TGW, 1000-grain weight. All multiple comparisons were made at the 1 % level.
