# Supplementary material for: Three QTL from Oryza meridionalis Could Improve Panicle Architecture in Asian Cultivated Rice
Source: Rice (N Y). 2023 May 2;16:22. doi: 10.1186/s12284-023-00640-5 (PMC10154444; doi:10.1186/s12284-023-00640-5)
Supplement: Supplementary file 8 — Additional file 8: Table S3. Mean performance of the plant height and panicle architecture trait of the nine genotypes in NIL-F2 population from the cross between NIL-dep7 and NIL-dep8 [file 12284_2023_640_MOESM8_ESM.xlsx]

## Sheet: Supplementary Table 3
Supplementary Table 3 Mean performance of the plant height and panicle architecture trait of the nine genotypes in NIL-F2 population from the cross between NIL-dep7 and NIL-dep8
DEP7 genotype (RM24684)	DEP8 genotype (RM8018)	Traits
		PH(cm)	PL(cm)	NPB	NSB	GNPP	GL(mm)	GW(mm)	TGW(g)
D	D	131.44±3.12A	24.39±0.73AB	17.52±0.93C	25.44±2.93B	171.46±14.88B	8.62±0.14A	2.8±0.02C	27.84±0.95B
	H	131.56±4.3A	25.03±0.69A	19.88±1.58AB	33.04±4.73AB	214.75±26.34A	8.52±0.27A	2.8±0.04C	28.01±1.01A
	M	124.57±5.08CD	23.99±1.15ABC	19.89±1.72AB	33.83±8.53AB	214.17±34.18A	8.63±0.2A	2.81±0.02BC	28.08±1.16A
H	D	128.75±4.04ABC	24.45±1.22AB	19.79±1.59B	34.22±9A	200.4±26.48AB	8.54±0.35A	2.82±0.05ABC	28.53±1.11AB
	H	129.7±4.34AB	23.81±1.04BCD	20.65±1.28AB	34.64±8.82A	207.92±27.31A	8.58±0.26A	2.83±0.03ABC	28.6±0.81A
	M	126.86±5.73ABCD	23.11±1.13CD	21.48±1.5A	33.64±7.25AB	214.23±29.7A	8.55±0.24A	2.83±0.03ABC	28.28±0.82A
M	D	130.25±3.2AB	24.42±0.54AB	20.83±2.46AB	35.41±13.76A	199.62±41.56AB	8.51±0.38A	2.84±0.05ABC	28.64±0.58AB
	H	126.15±4.98BCD	22.78±0.88DE	20.6±1.47AB	31.48±6.57AB	201.43±25.03AB	8.59±0.29A	2.85±0.06A	28.74±0.81AB
	M	122.4±1.67D	22±1.5E	15.61±0.72D	28.58±3.81AB	173.8±9.2B	8.6±0.08A	2.85±0.03AB	28.68±0.21B
D, homozygosity for the DJY1 allele; H, heterozygosity; M, homozygosity for the O. meridionalis allele; PH, plant height; PN, panicle number per plant; PL, panicle length; NPB, the number of primary branches; NSB, the number of secondary branches; GNPP, grain number per panicle; GL, grain length; GW, grain width; TGW, 1000-grain weight. All multiple comparisons were made at the 1 % level.
