# Supplementary material for: Three QTL from Oryza meridionalis Could Improve Panicle Architecture in Asian Cultivated Rice
Source: Rice (N Y). 2023 May 2;16:22. doi: 10.1186/s12284-023-00640-5 (PMC10154444; doi:10.1186/s12284-023-00640-5)
Supplement: Supplementary file 9 — Additional file 9: Table S4. Interaction analysis between EP4.2 and DEP7 in NIL-F2 population [file 12284_2023_640_MOESM9_ESM.xlsx]

## Sheet: Supplementary Table 4
Supplementary Table 4 Interaction analysis between EP4.2 and DEP7 in NIL-F2 population
Trait	Effect	df	MS effect	F	P
PH	EP4.2	2	386.42	13.71	0.014
	DEP7	2	3.75	0.13	0.878
	EP4.2×DEP7	4	28.23	1.04	0.387
	Error	123	27.04
PL	EP4.2	2	44.95	3.79	0.119
	DEP7	2	9.95	0.88	0.481
	EP4.2×DEP7	4	12.21	22.06	0.000
	error	123	0.553
NPB	EP4.2	2	20.30	11.51	0.020
	DEP7	2	31.78	18.31	0.007
	EP4.2×DEP7	4	1.78	1.45	0.221
	error	123	1.23
NSB	EP4.2	2	242.33	8.07	0.035
	DEP7	2	747.23	24.57	0.003
	EP4.2×DEP7	4	29.81	0.798	0.529
	error	122	37.34
GNPP	EP4.2	2	3642.08	4.58	0.089
	DEP7	2	17145.99	22.05	0.005
	EP4.2×DEP7	4	804.91	1.74	0.147
	error	123	463.34
GL	EP4.2	2	0.15	24.10	0.004
	DEP7	2	0.06	9.60	0.018
	EP4.2×DEP7	3	0.01	0.45	0.771
	error	123	0.014
GW	EP4.2	2	0.002	1.040	0.357
	DEP7	2	0.005	3.256	0.043
	EP4.2×DEP7	3	0.000	0.175	0.913
	error	123	0.002
TGW	EP4.2	2	18.453	21.474	0.000
	DEP7	2	3.177	3.679	0.028
	EP4.2×DEP7	3	0.507	0.587	0.625
	error	122	0.864
PH, plant height; PL, panicle length; NPB, the number of primary branches; NSB, the number of secondary branches; GNPP, grain number per panicle; GL, grain length; GW, grain width; TGW, 1000-grain weight.
