# Supplementary material for: Three QTL from Oryza meridionalis Could Improve Panicle Architecture in Asian Cultivated Rice
Source: Rice (N Y). 2023 May 2;16:22. doi: 10.1186/s12284-023-00640-5 (PMC10154444; doi:10.1186/s12284-023-00640-5)
Supplement: Supplementary file 10 — Additional file 10: Table S5. Interaction analysis between EP4.2 and DEP8 in NIL-F2 population [file 12284_2023_640_MOESM10_ESM.xlsx]

## Sheet: Supplementary Table 5
Supplementary Table 5 Interaction analysis between EP4.2 and DEP8 in NIL-F2 population
Trait	Effect	df	MS effect	F	P
PH	EP4.2	2	178.48	3.66	0.096
	DEP8	2	94.93	1.96	0.207
	EP4.2×DEP8	4	48.94	1.03	0.394
	Error	165	47.56
PL	EP4.2	2	8.91	4.111	0.018
	DEP8	2	4.54	2.092	0.126
	EP4.2×DEP8	4	2.65	1.222	0.303
	error	165	2.17
NPB	EP4.2	2	6.29	1.27	0.364
	DEP8	2	44.25	9.78	0.018
	EP4.2×DEP8	4	5.48	2.90	0.023
	error	165	1.89
NSB	EP4.2	2	20.99	0.26	0.780
	DEP8	2	493.75	6.19	0.028
	EP4.2×DEP8	4	81.63	1.10	0.360
	error	165	74.42
GNPP	EP4.2	2	1128.38	1.12	0.393
	DEP8	2	10492.28	10.61	0.008
	EP4.2×DEP8	4	1030.05	1.18	0.322
	error	165	873.78
GL	EP4.2	2	0.15	4.72	0.066
	DEP8	2	0.34	11.11	0.007
	EP4.2×DEP8	3	0.03	1.15	0.337
	error	165	0.03
GW	EP4.2	2	0.02	2.76	0.158
	DEP8	2	0.00	0.34	0.725
	EP4.2×DEP8	3	0.00	1.66	0.162
	error	165	0.01
TGW	EP4.2	2	2.84	1.18	0.288
	DEP8	2	4.07	1.66	0.291
	EP4.2×DEP8	3	2.34	0.85	0.511
	error	165	2.76
PH, plant height; PL, panicle length; NPB, the number of primary branches; NSB, the number of secondary branches; GNPP, grain number per panicle; GL, grain length; GW, grain width; TGW, 1000-grain weight.
