# Supplementary material for: Three QTL from Oryza meridionalis Could Improve Panicle Architecture in Asian Cultivated Rice
Source: Rice (N Y). 2023 May 2;16:22. doi: 10.1186/s12284-023-00640-5 (PMC10154444; doi:10.1186/s12284-023-00640-5)
Supplement: Supplementary file 11 — Additional file 11: Table S6. Interaction analysis analysis between DEP7 and DEP8 in NIL-F2 population [file 12284_2023_640_MOESM11_ESM.xlsx]

## Sheet: Supplementary Table 6
Supplementary Table 6 Interaction analysis analysis between DEP7 and DEP8 in NIL-F2 population
Trait	Effect	df	MS effect	F	P
PH	DEP7	2	71.18	1.31	0.362
	DEP8	2	280.35	5.23	0.071
	DEP7×DEP8	4	56.67	2.79	0.028
	Error	164	20.34
PL	DEP7	2	16.58	3.49	0.130
	DEP8	2	15.62	3.36	0.136
	DEP7×DEP8	4	4.99	4.99	0.652
	error	164	1.00
NPB	DEP7	2	31.06	9.93	0.000
	DEP8	2	13.35	4.27	0.015
	DEP7×DEP8	4	8.23	2.63	0.001
	error	164	2.19
NSB	DEP7	2	145.81	1.77	0.174
	DEP8	2	129.28	1.57	0.212
	DEP7×DEP8	4	217.22	2.63	0.017
	error	164	82.57
GNPP	DEP7	2	1227.40	1.20	0.305
	DEP8	2	4987.97	4.86	0.009
	DEP7×DEP8	4	3405.54	3.32	0.009
	error	164	1026.90
GL	DEP7	2	0.00	0.05	0.948
	DEP8	2	0.02	0.32	0.728
	DEP7×DEP8	3	0.08	1.20	0.314
	error	164	0.07
GW	DEP7	2	0.02	2.22	0.112
	DEP8	2	0.00	0.28	0.756
	DEP7×DEP8	3	0.00	1.32	0.265
	error	164	0.01
TGW	DEP7	2	7.05	7.79	0.000
	DEP8	2	0.07	0.09	0.917
	DEP7×DEP8	3	0.44	0.55	0.701
	error	164	0.80
PH, plant height; PL, panicle length; NPB, the number of primary branches; NSB, the number of secondary branches; GNPP, grain number per panicle; GL, grain length; GW, grain width; TGW, 1000-grain weight.
